# Supplementary material for: Brief parenting intervention (Triple P) for families of children with eczema: a randomized controlled trial
Source: J Pediatr Psychol. 2024 Apr 10;49(6):429–41. doi: 10.1093/jpepsy/jsae023 (PMC11175588; doi:10.1093/jpepsy/jsae023)
Supplement: jsae023_Supplementary_Data [file jsae023_supplementary_data.zip]

Archive with 3 entries (2 files):
- jsae023_Supplementary_Data/
- jsae023_Supplementary_Data/jpepsy-2023-0167-File007.doc
- jsae023_Supplementary_Data/jpepsy-2023-0167-File008.docx
